# Supplementary material for: Artisanal fish fences pose broad and unexpected threats to the tropical coastal seascape
Source: Nat Commun. 2019 May 21;10:2100. doi: 10.1038/s41467-019-10051-0 (PMC6529422; doi:10.1038/s41467-019-10051-0)
Supplement: Supplementary file 4 — Source Data [file 41467_2019_10051_MOESM4_ESM.xlsx]

## Sheet: Figure 3-Supplementary Table 1 
		Fence length		CPUE		Individuals caught
Year	Total_fences	Mean	SE	Mean	SE	Mean	SE	Juveniles total	Juveniles >15cm	Juveniles >20cm
2002	37
2003				17.454	1.6424	309.541	42.0468
2004
2005	100	105.67	8.88616	18.0819	6.36425	713.5	256.675	4.15265	13.25	61.23
2006
2007	119	168.79	5.41501	5.43785	0.857378	172.76	34.321	19.3154	48.33	61.52
2008
2009	210	127.5	4.01841	5.80988	0.32909	81.5057	7.80072	20.3922	58.47	63.75
2010
2011		132.692	7.48453	5.2641	0.3317	47.3875	4.1545	53.4513	78.29	84.69
2012	112			3.65	0.22	36.8	3.1	40.51	73.55	83.96
2013		152.96	18.9004	6.34	0.45	48.43	3.42	27.26	50.34	79.32
2014				6.22	0.6	64	4.99	48.32	79.98	93
2015	160	174.33	3.51632	3.76	0.39	52.3	5.45	29.21	69.34	88.78
2016		178.778	4.9249	6.2926	0.762053	44.72	3.55096	36.3819	81.4135	90.5386

## Sheet: Figure 4
Group	Fished (%)	Unfished (%)	Fished (sp.)	Unfished (sp.)	Total (sp.)
Reef	37.9828	62.0172	177	289	466
Seagrass	69.2308	30.7692	18	8	26
Mangrove	57.1429	42.8571	8	6	14
Reef + Seagrass	57.1429	42.8571	8	6	14
Reef + Mangrove	84.6154	15.3846	11	2	13
Seagrass + Mangrove	47.619	52.381	10	11	21
Reef + Seagrass + Mangrove	90.4762	9.52381	19	2	21

## Sheet: Supplementary Table 2
	2003-2004				2015-2016
Species	Count (n)	Median	Q3	Q1	Count (n)	Median	Q3	Q1
Siganus canaliculatus	858	16	17	15	570	18.05	20.6	15.6175
Lethrinus rubrioperculatus	409	14.5	16	12	222	15.6	17.4	14
Gerres oyena	291	16	18	15	61	16.14	17.5	14.07
Lethrinus harak	303	19	20	18	174	18.11	21.7925	13.9
Lethrinus variegatus	160	16	17	15	189	14.33	15.7	12.5
Lethrinus ornatus	79	18.5	19.5	17	66	17.45	19.0425	12.2
Cheilio inermis	102	24	29	20	255	22.5	24	20.6
Parupeneus barberinus	117	17	19	16	76	15.6	17	13.675
Upeneus tragula	19	17	18	16	46	15.115	16.8375	13.755
Scolopsis trilineata	159	16	16.5	14	15	14.4	16.95	13.2

## Sheet: Supplementary Figure 1
Year	Fish density (individuals 250m-2)
2002	1672
2002	1029
2002	2437
2002	1022
2002	2242
2002	2055
2002	839
2002	512
2002	613
2002	938
2002	609
2002	370
2002	1503
2002	1507
2002	763
2002	473
2002	426
2002	249
2002	317
2002	252
2002	260
2002	298
2002	534
2002	426
2002	383
2002	223
2002	225
2002	1075
2002	571
2002	1785
2002	814
2002	617
2002	682
2002	672
2002	719
2002	547
2002	781
2002	802
2002	853
2002	672
2002	1772
2002	1089
2002	1029
2002	1652
2002	1496
2002	2034
2003	958
2003	748
2003	1903
2003	837
2003	2722
2003	2319
2003	1558
2003	1804
2003	1226
2003	839
2003	626
2003	475
2003	609
2003	812
2003	591
2003	1526
2003	901
2003	571
2003	340
2003	503
2003	562
2003	320
2003	350
2003	374
2003	1030
2003	365
2003	350
2003	691
2003	1353
2003	301
2003	983
2003	892
2003	1065
2003	1159
2003	2119
2003	965
2003	1605
2003	879
2003	510
2003	2580
2003	587
2003	949
2003	1015
2003	745
2003	1755
2003	686
2003	1345
2003	1029
2003	1662
2003	1029
2003	1832
2005	598
2005	768
2005	534
2005	1278
2005	2306
2005	1437
2005	1711
2005	630
2005	756
2005	1093
2005	788
2005	451
2005	863
2005	730
2005	1257
2005	1092
2005	966
2005	647
2005	243
2005	299
2005	286
2005	404
2005	380
2005	376
2005	491
2005	402
2005	307
2005	343
2005	456
2005	353
2005	1151
2005	662
2005	426
2005	652
2005	1408
2005	1300
2005	694
2005	440
2005	672
2005	2005
2005	339
2005	469
2005	961
2005	815
2005	512
2005	853
2005	714
2005	868
2005	1402
2005	939
2005	1084
2007	507
2007	379
2007	469
2007	396
2007	289
2007	229
2007	311
2007	324
2007	779
2007	640
2007	589
2007	301
2007	616
2007	628
2007	250
2007	224
2007	293
2007	529
2007	815
2007	148
2007	123
2007	156
2007	802
2007	1586
2007	1435
2007	416
2007	854
2007	548
2007	1452
2007	371
2007	249
2007	807
2007	1266
2007	581
2007	417
2007	483
2007	1492
2007	718
2007	444
2007	1208
2008	642
2008	486
2008	449
2008	562
2008	366
2008	343
2008	325
2008	381
2008	506
2008	304
2008	205
2008	233
2008	363
2008	347
2008	383
2008	294
2008	355
2008	652
2008	199
2008	247
2008	284
2008	240
2008	350
2008	386
2008	275
2008	289
2008	175
2008	235
2008	333
2008	282
2008	244
2008	830
2008	411
2008	337
2008	383
2008	273
2008	392
2008	1159
2008	319
2008	252
2008	347
2008	412
2008	691
2008	445
2008	543
2008	425
2008	460
2008	455
2009	693
2009	589
2009	778
2009	736
2009	399
2009	205
2009	403
2009	271
2009	521
2009	503
2009	456
2009	385
2009	389
2009	371
2009	212
2009	268
2009	211
2009	434
2009	241
2009	219
2009	283
2009	241
2009	309
2009	266
2009	307
2009	296
2009	193
2009	343
2009	825
2009	337
2009	357
2009	509
2009	238
2009	430
2009	467
2009	580
2009	691
2009	913
2009	629
2009	462
2009	230
2009	1076
2009	616
2009	1047
2009	540
2009	1163
2009	657
2011	349
2011	247
2011	363
2011	337
2011	583
2011	401
2011	203
2011	264
2011	329
2011	160
2011	186
2011	290
2011	292
2011	290
2011	402
2011	327
2011	458
2011	268
2011	228
2011	322
2011	208
2011	305
2011	290
2011	227
2011	188
2011	254
2011	181
2011	301
2011	294
2011	308
2011	243
2011	222
2011	376
2011	175
2011	279
2011	537
2011	290
2011	474
2011	384
2011	493
2011	301
2011	724
2011	261
2011	417
2011	458
2011	215
2011	403
2011	690
2011	177
2011	559
2011	302
2012	231
2012	633
2012	478
2012	703
2012	456
2012	395
2012	265
2012	352
2012	547
2012	333
2012	492
2012	476
2012	469
2012	376
2012	510
2012	371
2012	317
2012	432
2012	266
2012	298
2012	351
2012	272
2012	364
2012	499
2012	279
2012	403
2012	312
2012	410
2012	398
2012	227
2012	390
2012	699
2012	752
2012	362
2012	391
2012	700
2012	1072
2012	578
2012	505
2012	985
2012	601
2012	420
2012	315
2012	919
2012	736
2012	486
2012	1196
2012	761
2012	438
2012	815
2012	360
